# Supplementary material for: Optimization of Evaporation and Condensation Architectures for Solar-Driven Interfacial Evaporation Desalination
Source: Membranes (Basel). 2022 Sep 18;12(9):899. doi: 10.3390/membranes12090899 (PMC9506556; doi:10.3390/membranes12090899)
Supplement: Supplementary file 1 [file membranes-12-00899-s001.zip]

Archive with 1 entries (1 files):
- membranes-1887755-supplementary.pdf
